# Supplementary material for: Ribosome-binding protein 1 maintains peroxisome biogenesis
Source: J Cell Sci. 2025 Dec 18;138(24):jcs264075. doi: 10.1242/jcs.264075 (PMC12752496; doi:10.1242/jcs.264075)
Supplement: Table S3. Selected non-essential highly specific interactors of GFP-APEX2-ePTS1 in cells lacking peroxisomes [file joces-138-264075-TableS3.xlsx]

## Sheet: Supplementary Table 3
												INSTRUCTIONS
												The numbers in the table are peptide-spectrum matches (PSM) identified by mass spectrometry
Protein Accession Number, UniProtKB	Gene Symbol	Protein	No construct	GFP-APEX2-ePTS1						GFP-APEX2
			Parental	Parental_1	Parental_2	PEX3 KO_1	PEX3 KO_2	PEX19_1	PEX19_2	Parental	PEX3 KO	PEX19_KO
Q96F07	CYFP2	Cytoplasmic FMR1-interacting protein 2	0	0	0	15	13	13	16	0	0	0
P42166	LAP2A	Lamina-associated polypeptide 2, isoform alpha	0	0	0	10	13	17	7	0	0	0
Q10567	AP1B1	AP-1 complex subunit beta-1	0	0	0	12	8	13	10	0	0	0
Q9NUQ3	TXLNG	Gamma-taxilin	0	0	0	14	10	9	7	0	0	0
Q5JSH3	WDR44	WD repeat-containing protein 44	0	0	0	9	4	10	9	0	0	0
Q13620	CUL4B	Cullin-4B	0	0	0	12	5	10	4	0	0	0
P61981	1433G	14-3-3 protein gamma	0	0	0	6	5	9	8	0	0	0
P19784	CSK22	Casein kinase II subunit alpha'	0	0	0	10	2	11	3	0	0	0
P18031	PTN1	Tyrosine-protein phosphatase non-receptor type 1	0	0	0	10	2	11	2	0	0	0
P17655	CAPN2	Calpain-2 catalytic subunit	0	0	0	8	5	8	4	0	0	0
O00505	IMA4	Importin subunit alpha-4	0	0	0	4	7	4	10	0	0	0
Q96ME7	ZN512	Zinc finger protein 512	0	2	1	13	2	7	2	0	0	0
P53041	PPP5	Serine/threonine-protein phosphatase 5	0	0	0	9	3	9	2	0	0	0
P68400	CSK21	Casein kinase II subunit alpha	0	0	0	11	4	7	1	0	0	0
O15355	PPM1G	Protein phosphatase 1G	0	0	1	6	10	5	2	0	0	0
Q08209	PP2BA	Serine/threonine-protein phosphatase 2B catalytic subunit alpha isoform	0	0	0	9	1	8	1	0	0	0
O00203	AP3B1	AP-3 complex subunit beta-1	0	0	0	9	2	7	1	0	0	0
Q96T88	UHRF1	E3 ubiquitin-protein ligase UHRF1	0	0	0	5	3	7	3	0	0	0
A0AVT1	UBA6	Ubiquitin-like modifier-activating enzyme 6	0	1	0	10	4	2	1	0	0	0
Q9Y2T2	AP3M1	AP-3 complex subunit mu-1	0	0	0	5	2	6	3	0	0	0
Q9Y295	DRG1	Developmentally-regulated GTP-binding protein 1	0	0	0	2	5	3	6	0	0	0
Q9P2E9	RRBP1	Ribosome-binding protein 1	0	0	0	1	1	9	3	0	0	0
Q8ND24	RN214	RING finger protein 214	0	0	0	4	1	4	4	0	0	0
Q9HCE1	MOV10	Putative helicase MOV-10	0	0	0	6	1	5	1	0	0	0
Q9Y371	SHLB1	Endophilin-B1	0	0	0	5	1	4	2	0	0	0
Q9Y6C9	MTCH2	Mitochondrial carrier homolog 2	0	0	0	4	1	6	1	0	0	0
Q9Y570	PPME1	Protein phosphatase methylesterase 1	0	0	0	5	1	4	2	0	0	0
Q96GX9	MTNB	Methylthioribulose-1-phosphate dehydratase	0	0	0	4	1	3	3	0	0	0
Q9NT62	ATG3	Ubiquitin-like-conjugating enzyme ATG3	0	0	0	3	4	2	2	0	0	0
P13861	KAP2	cAMP-dependent protein kinase type II-alpha regulatory subunit	0	0	0	3	1	5	1	0	0	0
P54578	UBP14	Ubiquitin carboxyl-terminal hydrolase 14	0	0	0	3	3	3	1	0	0	0
A6NDG6	PGP	Glycerol-3-phosphate phosphatase	0	0	0	3	1	4	1	0	0	0
Q9NXR7	BABA2	BRISC and BRCA1-A complex member 2	0	0	0	2	2	4	1	0	0	0
Q9NP61	ARFG3	ADP-ribosylation factor GTPase-activating protein 3	0	0	0	4	1	2	2	0	0	0
Q9NVE7	PANK4	Pantothenate kinase 4	0	0	0	3	2	2	2	0	0	0
Q9P289	STK26	Serine/threonine-protein kinase 26	0	0	0	1	3	2	3	0	0	0
Q96T51	RUFY1	RUN and FYVE domain-containing protein 1	0	0	0	2	1	2	3	0	0	0
Q9UHD2	TBK1	Serine/threonine-protein kinase TBK1	0	0	0	2	1	1	4	0	0	0
Q9BZL4	PP12C	Protein phosphatase 1 regulatory subunit 12C	0	0	0	1	1	3	2	0	0	0
Q9NZQ3	NCKIPSD	NCK-interacting protein with SH3 domain	0	0	0	1	2	2	2	0	0	0
P55039	DRG2	Developmentally-regulated GTP-binding protein 2	0	0	0	1	1	3	1	0	0	0
Q14527	HLTF	Helicase-like transcription factor	0	0	0	2	1	1	1	0	0	0
Q9Y6K9	NEMO	NF-kappa-B essential modulator	0	0	0	1	1	2	1	0	0	0
Q9UJY4	GGA2	ADP-ribosylation factor-binding protein GGA2	0	0	0	1	1	1	1	0	0	0
