# Supplementary material for: Ribosome-binding protein 1 maintains peroxisome biogenesis
Source: J Cell Sci. 2025 Dec 18;138(24):jcs264075. doi: 10.1242/jcs.264075 (PMC12752496; doi:10.1242/jcs.264075)
Supplement: Table S5. esiRNA target sequences [file joces-138-264075-TableS5.xlsx]

## Sheet: Supplementary Table 5
esiRNA	cDNA target sequence
GFP esiRNA	GGTCACAGTGAAGCATCTCGAAGAGATTGTAGAGAAGCTAAAAGGAGAACTTGAAAGTTCGGACCAGGTGAGGGAGCACACGTCGCATTTGGAGGCAGAGCTGGAAAAGCACATGGCGGCCGCCAGCGCCGAGTGCCAGAACTACGCCAAGGAGGTGGCAGGGCTGAGGCAACTTCTCCTAGAATCTCAATCTCAGCTCGATGCCGCCAAGAGCGAAGCCCAGAAACAGAGCGATGAGCTTGCCCTGGTCAGGCAGCAGTTGAGTGAAATGAAGAGCCACGTAGAGGATGGTGACATAGCTGGGGCCCCAGCTTCCTCCCCAGAGGCGCCCCCAGCCGAGCAGGACCCCGTTCAGCTGAAGACGCAGCTGGAGTGGACAGAAGCCATCCTGGAGGATGA…
RRBP1 esiRNA	GGTCACAGTGAAGCATCTCGAAGAGATTGTAGAGAAGCTAAAAGGAGAACTTGAAAGTTCGGACCAGGTGAGGGAGCACACGTCGCATTTGGAGGCAGAGCTGGAAAAGCACATGGCGGCCGCCAGCGCCGAGTGCCAGAACTACGCCAAGGAGGTGGCAGGGCTGAGGCAACTTCTCCTAGAATCTCAATCTCAGCTCGATGCCGCCAAGAGCGAAGCCCAGAAACAGAGCGATGAGCTTGCCCTGGTCAGGCAGCAGTTGAGTGAAATGAAGAGCCACGTAGAGGATGGTGACATAGCTGGGGCCCCAGCTTCCTCCCCAGAGGCGCCCCCAGCCGAGCAGGACCCCGTTCAGCTGAAGACGCAGCTGGAGTGGACAGAAGCCATCCTGGAGGATGA…
PEX5 esiRNA	CACATGGAAGCTTGGCAGTATCTGGGTACCACCCAGGCAGAGAATGAACAAGAACTATTAGCCATCAGTGCATTGCGGAGGTGTCTGGAGCTAAAGCCAGATAACCAGACAGCACTGATGGCGCTGGCTGTGAGCTTCACCAACGAGTCCCTGCAGCGACAGGCCTGTGAAACCCTACGAGACTGGCTGCGGTACACACCAGCCTATGCCCATCTGGTGACACCTGCTGAAGAAGGGGCTGGTGGGGCAGGACTGGGCCCCAGCAAGCGTATCCTGGGATCTCTCTTGTCTGACTCCCTGTTTCTTGAAGTGAAAGAGCTCTTCCTGGCAGCTGTGCGGCTGGACCCTACCTCCATTGACCCTGATGTGCAGTGTGGCTTGGGAGTCCTTTTCAACCTG…
Luceferase (LUC) esiRNA	GATAACTGGTCCGCAGTGGTGGGCCAGATGTAAACAAATGAATGTTCTTGATTCATTTATTAATTATTATGATTCAGAAAAACATGCAGAAAATGCTGTTATTTTTTTACATGGTAACGCGGCCTCTTCTTATTTATGGCGACATGTTGTGCCACATATTGAGCCAGTAGCGCGGTGTATTATACCAGACCTTATTGGTATGGGCAAATCAGGCAAATCTGGTAATGGTTCTTATAGGTTACTTGATCATTACAAATATCTTACTGCATGGTTTGAACTTCTTAATTTACCAAAGAAGATCATTTTTGTCGGCCATGATTGGGGTGCTTGTTTGGCATTTCATTATAGCTATGAGCATCAAGATAAGATCAAAGCAATAGTTCACGCTGAAAGTGTAGT…
